# Supplementary material for: Lead Dependent Tricuspid Valve Dysfunction-Risk Factors, Improvement after Transvenous Lead Extraction and Long-Term Prognosis
Source: J Clin Med. 2021 Dec 24;11(1):89. doi: 10.3390/jcm11010089 (PMC8745716; doi:10.3390/jcm11010089)
Supplement: Supplementary file 1 [file jcm-11-00089-s001.zip]

Archive with 1 entries (1 files):
- jcm-1491916-supplementary.pdf
